# Supplementary material for: Fatal Epileptic Seizures in Mice Having Compromised Glutathione and Ascorbic Acid Biosynthesis
Source: Antioxidants (Basel). 2023 Feb 10;12(2):448. doi: 10.3390/antiox12020448 (PMC9952205; doi:10.3390/antiox12020448)
Supplement: Supplementary file 1 [file antioxidants-12-00448-s001.zip]

Archive with 1 entries (1 files):
- antioxidants-2180981-supplementary.pdf
